# Supplementary material for: Placebo rates in randomized clinical trials of ulcerative colitis: an individual patient data meta-analysis
Source: J Crohns Colitis. 2025 Nov 9;19(10):jjaf191. doi: 10.1093/ecco-jcc/jjaf191 (PMC12668678; doi:10.1093/ecco-jcc/jjaf191)
Supplement: jjaf191_Supplementary_Data [file jjaf191_supplementary_data.zip]

Archive with 1 entries (1 files):
- RCT-01374-SUPPLEMENT-29OCT2025-clean.docx
